# Supplementary material for: Macrocycle with Equatorial Coordination Sites Provides New Opportunity for Structure-Diverse Metallacages
Source: Molecules. 2023 Mar 10;28(6):2537. doi: 10.3390/molecules28062537 (PMC10059262; doi:10.3390/molecules28062537)
Supplement: Supplementary file 1 [file molecules-28-02537-s001.zip]

Archive with 1 entries (1 files):
- molecules-2249344-supplementary.pdf
